# Supplementary material for: Intracellular Uropathogenic E. coli Exploits Host Rab35 for Iron Acquisition and Survival within Urinary Bladder Cells
Source: PLoS Pathog. 2015 Aug 6;11(8):e1005083. doi: 10.1371/journal.ppat.1005083 (PMC4527590; doi:10.1371/journal.ppat.1005083)
Supplement: S1 Table — (XLSX) [file ppat.1005083.s007.xlsx]

## Sheet: Sheet1
S1 Table
Sequences of primers used in the study
	Forward Primer	Reverse Primer
human GAPDH	5′-CCACTCCTCCACCTTTGAC-3′	5′-ACCCTGTTGCTGTAGCCA-3′
Human Rab35	5′-CAGCCCATCTTACTGCAAGCAG-3′	5′-GCTGACAACCTGTCGGAGAGAA-3′
Human Rab14	5′-GCAGATTTGGGATACAGCAGG-3′	5′-CAGTGTTTGGATTGGTGAGATTC-3′
UPEC 16S ribosomal RNA	5′-TCGTGTTGTGAAATGTTGGGTTA-3′	5′-GTTTATCACTGGCAGTCTCCTTTG-3′
